# Supplementary material for: 4-Alkyl-4H-thieno[2′,3′:4,5]pyrrolo[2,3-b]quinoxaline Derivatives as New Heterocyclic Analogues of Indolo[2,3-b]quinoxalines: Synthesis and Antitubercular Activity
Source: Int J Mol Sci. 2025 Jan 3;26(1):369. doi: 10.3390/ijms26010369 (PMC11720412; doi:10.3390/ijms26010369)
Supplement: Supplementary file 1 [file ijms-26-00369-s001.zip]

Archive with 1 entries (1 files):
- ijms-3390955-supplementary.pdf
